# Supplementary material for: Osteointegration of Porous Poly-ε-Caprolactone-Coated and Previtalised Magnesium Implants in Critically Sized Calvarial Bone Defects in the Mouse Model
Source: Materials (Basel). 2017 Dec 21;11(1):6. doi: 10.3390/ma11010006 (PMC5793504; doi:10.3390/ma11010006)
Supplement: Supplementary file 1 [file materials-11-00006-s001.zip]

Archive with 1 entries (1 files):
- materials-228302-supplementary.xlsx
