# Supplementary material for: Osteointegration of Porous Poly-ε-Caprolactone-Coated and Previtalised Magnesium Implants in Critically Sized Calvarial Bone Defects in the Mouse Model
Source: Materials (Basel). 2017 Dec 21;11(1):6. doi: 10.3390/ma11010006 (PMC5793504; doi:10.3390/ma11010006)
Supplement: Supplementary file 1 [file materials-11-00006-s001.zip › materials-228302-supplementary.xlsx]

## Sheet: µCT examinations
		median values
		day 0				day 28				day 56				day 84
		without implant	Mg-PCL	Mg-PCL + mOsteoblasts	Mg-PCL + mADMSCs	without implant	Mg-PCL	Mg-PCL + mOsteoblasts	Mg-PCL + mADMSCs	without implant	Mg-PCL	Mg-PCL + mOsteoblasts	Mg-PCL + mADMSCs	without implant	Mg-PCL	Mg-PCL + mOsteoblasts	Mg-PCL + mADMSCs
bone volume [mm3]	left side (anchoring area)	6.095	5.77	5.985	6	6.265	6.63	7.58	7.5	6.98	7.48	8.445	8.17	7.02	8.61	8.615	8.87
	right side (defect)	0.1965	0.236	0.282	0.298	1.2755	1.118	0.924	1.294	1.3165	1.198	1.1095	1.462	1.4565	1.167	1.321	1.604
implant volume [µm3]			11.531	12.123	13.544		9.226	8.895	10.359		7.233	7.014	9.646		5.586	5.476	8.204
		standard deviations
		day 0				day 28				day 56				day 84
		without implant	Mg-PCL	Mg-PCL + mOsteoblasts	Mg-PCL + mADMSCs	without implant	Mg-PCL	Mg-PCL + mOsteoblasts	Mg-PCL + mADMSCs	without implant	Mg-PCL	Mg-PCL + mOsteoblasts	Mg-PCL + mADMSCs	without implant	Mg-PCL	Mg-PCL + mOsteoblasts	Mg-PCL + mADMSCs
bone volume [mm3]	left side (anchoring area)	0.399908	0.404793	0.373077	0.339146	0.306568	1.00221	0.53387	0.562912	0.425942	0.842703	0.485167	0.424559	0.320078	1.05789	0.603172	0.52757
	right side (defect)	0.0823892	0.0905846	0.0694771	0.0897758	0.251486	0.333598	0.174008	0.35015	0.298435	0.288981	0.381412	0.405488	0.202273	0.238355	0.400908	0.42148
implant volume [mm3]			2.04311	1.80192	1.18343		2.09475	1.48182	1.38259		1.70275	1.06819	1.32299		1.90713	0.97242	1.71388

## Sheet: histomorphometry
	median values
	left skull side (anchoring area)					right skull side (defect)
	Mg-PCL + mADMSCs	Mg-PCL + mOsteoblasts	Mg-PCL	Ti	without implant	without implant	Ti	Mg-PCL	Mg-PCL + mOsteoblasts	Mg-PCL + mADMSCs
Bone area [mm2]	0.983009	0.916834	0.83601	0.769794	0.721518	0.585645	0.633695	0.629966	0.639317	0.678286
Osteoid fraction on total bone	0.0986472	0.0924465	0.134483	0.10428	0.11611	0.159162	0.132882	0.116811	0.133742	0.108436
Blood vessels	35.2	33.2	24	14.25	7.675	14.9	23.625	27	32.4	33
	standard deviations
	left skull side (anchoring area)					right skull side (defect)
	Mg-PCL + mADMSCs	Mg-PCL + mOsteoblasts	Mg-PCL	Ti	without implant	without implant	Ti	Mg-PCL	Mg-PCL + mOsteoblasts	Mg-PCL + mADMSCs
Bone area [mm2]	0.983009	0.916834	0.83601	0.769794	0.721518	0.585645	0.633695	0.629966	0.639317	0.678286
Osteoid fraction on total bone	0.0986472	0.0924465	0.134483	0.10428	0.11611	0.159162	0.132882	0.116811	0.133742	0.108436
Blood vessels	35.2	33.2	24	14.25	7.675	14.9	23.625	27	32.4	33
